# Supplementary material for: High-Performance Organic Field-Effect Transistors of Liquid Crystalline Organic Semiconductor by Laser Mapping Annealing
Source: Materials (Basel). 2024 Mar 19;17(6):1395. doi: 10.3390/ma17061395 (PMC10972306; doi:10.3390/ma17061395)
Supplement: Supplementary file 1 [file materials-17-01395-s001.zip]

Archive with 1 entries (1 files):
- materials-2888702-supplementary.pdf
